# Supplementary material for: Quantitative analysis of dynamic computed tomography angiography for the detection of endoleaks after abdominal aorta aneurysm endovascular repair: A feasibility study
Source: PLoS One. 2021 Jan 7;16(1):e0245134. doi: 10.1371/journal.pone.0245134 (PMC7790279; doi:10.1371/journal.pone.0245134)
Supplement: S1 Data — (XLSX) [file pone.0245134.s001.xlsx]

## Sheet: Sheet1
Patient	Endoleak (1=yes, 0=no)	Gender	Age (years)	BMI (kg/m)	Type of stent graph	Length (mm)	Diameter( mm)	KV no contrast scan	mAs no contrast scan	mAs 90 kV arterial	mAs 150 kV arterial	mAs 90 kV delay	mAs 150 kV delay	kV Dynamic	mAs Dynamic	DLP no contrast scan (mGy/cm)	DLP DECT scan arterial phase (mGy/cm)	DLP DECT scan venous phase (mGy/cm)	DLP triphasic (mGy/cm)	DLP dynamic scan (mGy/cm)	CM quantity DECT scan (ml)	Saline solution DECT scan (ml)	CM quantity Dynamic(ml)	Saline solution Dynamic (ml)	No. of abdominal endoleaks	Type of endoleaks present	Additional procedure after EVAR	Numbers of CTA performed after EVAR (including the examination that is part of the study)	Evidence of previous endoleak (yes=1,no=0)	Endoleaks at Follow up after the study											Report
Patient 1	0	M	70	27.22	2 Endurant II (Medtronic), VIABAHN® Endoprosthesis (Gore)			100	228	122	68	121	67	70	200	520	332.5	331.3	1183.8	1063.7	50	50	25.3	40.1	0		IR Endovascular Iliac artery repair	5	1	1											no endoleaks
Patient 2	1	M	77	27.02	Unknown			100	170	92	56	92	56	70	200	353	237.9	239	829.9	1063.7	49	49	54.6	43.6	1	2	IR Angiogram Visceral Selective	3	1												Interpeduncolar screws
Patient 3	1	M	76	30.85	2 Endurant II (Medtronic)	156, 124	(2) 16 x 13	100	180	94	56	94	56	70	200	337.1	220.3	219.3	776.7	1065.9	49	49	79.5	50	1	2		5	1												One endoleak L2-L3 type II
Patient 4	0	M	75	24.97	2 Endurant II (Medtronic)	124166	16x16, 25x13	100	158	86	53	87	53	70	200	326.6	225.3	226.5	778.4	1064.7	50	50	79.9	25.9	0	0		3	0
Patient 5	1	M	74	33.51	3 Excluder (Gore)	145,115,95	28.5,16, 16x20	110	264	193	88	192	88	70	200	753.3	486.8	486.2	1726.3	1063.8	50	79.2	50	39.7	2	2		2	1	na											2 endoleaks evident at iodine map.
Patient 6	0	M	65	29.12	Zenith (Cook), 2 stent Atium Icast ((2)6x22x80,9x38x80)	137, 56, 74	36,(2)16	100	187	100	59	98	59	70	200	379.6	245.2	243.1	867.9	1064.9	50	79.6	49.9	1.7	0			2	0
Patient 7	1	M	82	29.8	2 Excluder (Gore)	180, 120	23 x 14.5, 14.5	100	205	110	62	108	61	70	200	437.1	277.8	275	989.9	1063.8	50.1	79.9	50.3	14.7	0			8	1
Patient 8	1	M	75	30.83	Unknown			100	214	112	63	111	63	70	200	484.1	316.1	314.8	1115	1063.8	50.1	79.9	50.1	15.9	1	2	IR embolization lumbar artery, multiple attempts first in..	5	1
Patient 9	1	M	67	39.25	3 Endurant II (Medtronic)			110	313	232	101	232	101	90	200	851	550	564	1965	2626.3	50.1	79.9	50.1	4.9	1	2		6	1
Patient 10	0	M	74	21.93	4 Zenith (Cook), 3 stent Atium Icast (5,6,7x22x120)	124, 76, 90, 56	2x32, 12x28, 9, 9	100	147	83	51	83	51	70	200	290.7	209.8	209.3	709.8	1063.9	50	60	50	24	0			2	0
Patient 11	0	M	74	24.25	Endurance IIS Bif (Medronic), 2 Endurant II	103, 124, 124	25x14, (2)16x13	100	170	90	54	89	55	70	200	321.5	217.3	217.3	756.1	1064.6	50	80	50.2	17.8	0			2	0
Patient 12	0	M	72	35.58	3 Excluder (Gore)	140, 120, 100	26x14.5,(2) 16x14.5	110	260	187	86	189	87	70	200	707.8	448.7	452.2	1608.7	1063.5	50	60	50	45.7	0			2	0
Patient 13	0	M	76	25.53	3 Excluder (Gore)	150, 120, 120	14.5, 23, 32	90	190	76	49	76	49	70	200	247.3	169	169.5	585.8	1063.7			100.4	77.6	0			4	0
Patient 14	0	M	73	29.34	Endurance IIS BIF(Medronic), 2 Endurant II	123,124, 124	28x14, 16, 16x24	100	207	110	62	109	62	70	200	393.3	261.1	259.5	913.9	1064.1	50.2	71.9	49	48	0			1	0
Patient 15	0	M	73	32.87	Excluder (Gore) RLT261414 , Excluder (Gore)PLA260300	140, 33	26x14.5, 26	100	201	103	59	104	59	70	200	436.3	278.7	279.3	994.3	1063.3	50.1	39.9	50	41	0			2	0
Patient 16	0	M	74	34.15	Zenith Flex (Cook), 2 Zenith Spiral (Cook)	96, 90, 56	30, 16, 16	100	226	116	66	117	66	70	200	384.3	244.6	245.1	874	1063.8	99.1	99.9			0			4	1
Patient 17	0	F	74	26.18	2 Zenith (1 unknown measures	107	34	100	158	94	56	94	56	70	200	309.1	231.4	230.9	771.4	1065.2	50.3	79.7	49.1	34.9	0		IR angiogram visceral selective with renal artery stent placement	6	0												left renal PTA and stent placement
Patient 18	0	M	57	20.47	Gore Viabahn VBX, 3 stent gore viabahn expandable	109	32	90	156	75	48	75	48	70	200	216.8	190	190	596.8	1064.9	50.1	79.9	49.1	49.9	0			1	0
Patient 19	1	M	69	26.54	Zenith Flex (Cook), 2 stent gore Viabahn expandable	94,76,90	30,28,13	100	181	96	59	96	59	70	200	378	251	252.2	881.2	1065.6	50.1	79.9	50.2	49.8	1	2		1	0
Patient 20	0																		0
Patient 22	0							90	147	75	48	75	48	70	200	216.8	169	169.5	555.3	1063.3	49	39.9	25.3	1.7				2	1
Patient 23	0							90	147	75	48	75	48	70	200	216.8	169	169.5	555.3	1063.3	49	39.9	49	1.7				2.5	2
Patient 24	0							90	147	75	48	75	48	70	200	216.8	169	169.5	555.3	1063.3	49	39.9	25.3	1.7				4.75	3
Patient 25	0																								1
Patient 26	0																								2
Patient 27																									3
