# Supplementary material for: Quantitative analysis of dynamic computed tomography angiography for the detection of endoleaks after abdominal aorta aneurysm endovascular repair: A feasibility study
Source: PLoS One. 2021 Jan 7;16(1):e0245134. doi: 10.1371/journal.pone.0245134 (PMC7790279; doi:10.1371/journal.pone.0245134)
Supplement: S2 Data — (XLSX) [file pone.0245134.s002.xlsx]

## Sheet: Triphasic 1st read
Patient	HUal (aortic lumen) ARTERIAL	HUal (aortic lumen) ARTERIAL	HUas (aneurism sac) ARTERIAL	HUas (aneurism sac) ARTERIAL	HUel (endoleak) ARTERIAL	HUel (endoleak) ARTERIAL	INas (Image noise aortic sac) ARTERIAL	INas (Image noise aortic sac) ARTERIAL	HUal (aortic lumen) DELAYED	HUal (aortic lumen) DELAYED	HUas (aneurism sac) DELAYED	HUas (aneurism sac) DELAYED	HUel (endoleak) DELAYED	HUel (endoleak) DELAYED	INas (Image noise aortic sac) DELAYED	INas (Image noise aortic sac) DELAYED	CNRal = HUal - HUas/Inas ARTERIAL	CNRal = HUal - HUas/Inas ARTERIAL	CNRel = HUel - HUas/Inas ARTERIAL	CNRel = HUel - HUas/Inas ARTERIAL	CNRal = HUal - HUas/Inas DELAYED	CNRal = HUal - HUas/Inas DELAYED	CNRel = HUel - HUas/Inas DELAYED	CNRel = HUel - HUas/Inas DELAYED	Subjective contrast enhancement ARTERIAL	Subjective image quality ARTERIAL	Noise image quality ARTERIAL	Noise ARTERIAL	Subjective suitability endoleak ARTERIAL	Suitability for diagnosis ARTERIAL	Subjective contrast enhancement DELAYED	Subjective image quality DELAYED	Noise image quality DELAYED	Noise DELAYED	Subjective suitability endoleak DELAYED	Suitability for diagnosis DELAYED	Number of endoleaks	Number of endoleaks	Type of endoleak	Type of endoleak	Vertebral level endoleak	Slice position endoleak	Diagnostic phase	Diagnostic phase (arterial = 0; delayed = 1)
Patient 1	308	305	27	28			19	16	89	96	35	27			22	20	14.7895	17.3125			2.45455	3.45		-1.35	5	4	4	4	5	4	3	4	4	3	4	4	0	0
Patient 2	438	440	50	44	154	202	23	21	115	109	44	42	107	105	17	23	16.8696	18.8571	4.52174	7.52381	4.17647	2.91304	3.70588	2.73913	4	5	3	4	4	5	3	4	3	4	3	4	2	2	2a	1,2	SP F 152.4, 218.4	150218	Arterial, Delayed	0,1
Patient 3	408	418	44	46		71	22	26	107	105	44	57		113	21	31	16.5455	14.3077		0.961538	3	1.54839		1.80645	5	4	4	4	5	4	3	4	4	4	4	4	0	1		2		H896-887		1
Patient 4	364	372	44	51			18	22	111	111	48	51			19	19	17.7778	14.5909			3.31579	3.15789			5	5	4	5	5	5	3	5	4	4	4	4	0	0
Patient 5	224	223	53	37	162	179	19	17	84	86	58	41	79	77	20	19	9	10.9412	5.73684	8.35294	1.3	2.36842	1.05	1.89474	5	5	4	4	5	5	3	5	4	4	4	4	2	2	2a	2	SP F291, 337.5	F291,F330	Arterial, Delayed	0
Patient 6	212	238	37	37			17	19	89	90	34	34			16	16	10.2941	10.5789			3.4375	3.5			5	5	4	5	5	5	3	5	4	5	4	5	0	0
Patient 7	426	426	55	37		186	16	19	115	114	51	40		86	18	16	23.1875	20.4737		7.84211	3.55556	4.625		2.875	5	5	4	5	5	5	3	5	4	5	4	5	0	1		2		F411		0
Patient 8	255	309	47	39	68	115	15	15	92	96	45	40	94	105	19	15	13.8667	18	1.4	5.06667	2.47368	3.73333	2.57895	4.33333	5	5	4	5	5	5	3	5	4	4	4	5	1	1	2a	2	SP F314.1	F314	Delayed	0,1
Patient 9	202	203	40	45	146	218	20	20	103	96	39	37	84	93	21	27	8.1	7.9	5.3	8.65	3.04762	2.18519	2.14286	2.07407	5	4	4	4	5	4	3	4	4	4	4	4	1	1	2a	2	SP F318.0	F319	Arterial	0
Patient 10	519	499	38	55			21	14	148	140	46	54			16	13	22.9048	31.7143			6.375	6.61538			5	5	4	5	5	5	3	5	3	5	3	5	0	0
Patient 11	349	342	39	19			25	18	107	106	26	29			20	17	12.4	17.9444			4.05	4.52941			5	4	4	4	5	4	3	4	4	4	4	4	0	0
Patient 12	219	206	38	25			19	17	86	86	34	33			17	20	9.52632	10.6471			3.05882	2.65			5	5	4	4	5	4	3	5	4	4	4	4	0	0
Patient 13	400	386	37	41			19	22	112	107	32	32			20	24	19.1053	15.6818			4	3.125			5	5	4	4	5	4	3	5	4	4	4	4	0	0
Patient 14	184	205	47	49			25	22	90	100	42	46			19	22	5.48	7.09091			2.52632	2.45455			5	4	4	3	4	4	3	4	3	3	4	4	0	0
Patient 15	378	382	38	41		110	27	25	117	115	37	38		36	28	26	12.5926	13.64		2.76	2.85714	2.96154			5	4	4	4	5	4	3	4	4	3	4	3	0	1		2		F335
Patient 16	313	328	43	39			26	24	109	108	43	42			30	25	10.3846	12.0417			2.2	2.64			5	5	4	4	5	4	3	4	4	4	4	4	0	0
Patient 17	487	509	54	39			18	17	122	138	42	39			18	18	24.0556	27.6471			4.44444	5.5			5	5	4	5	5	5	3	5	4	4	4	4	0	0
Patient 18	395	395	40	44			21	18	107	118	52	41			25	18	16.9048	19.5			2.2	4.27778			5	5	4	5	5	5	3	5	4	5	4	5	0	0
Patient 19	354	362	52	48			20	21	117	121	52	49			19	20	15.1	15			3.42105	3.4123			5	5	4	5	5	5	3	4	4	5	4	4	0	0
Patient 20	361	356	44	44	127	118	24	18	109	116	36	39	118	126	22	23	13.2083	17.3	3.458	4.1	3.31818	3.347	3.73	3.78	5	5	4	4	5	5	3	5	4	4	4	5	1	1	2a	2	376.2	374	Arterial, Delayed	0,1
Mean	339.8	345.2	43.35	40.4	131.4	149.875	20.7	19.55	106.45	107.9	42	40.55	96.4	92.625	20.35	20.6	14.6046	16.0585	4.08332	5.65713	3.26061	3.44971	2.64154	2.26909	4.95	4.7	3.95	4.35	4.9	4.55	3	4.55	3.85	4.1	3.9	4.25	0.35	0.5	#DIV/0!	2	376.2	75296	#DIV/0!	0.25
SD	97.7309	93.7037	7.12501	8.70209	37.7465	52.8541	3.38884	3.28433	15.2608	14.7858	7.98024	7.88386	16.1338	27.5937	3.68889	4.51197	5.16686	6.02604	1.7319	2.871	1.06323	1.19072	1.12951	1.71639	0.223607	0.470162	0.223607	0.587143	0.307794	0.510418	0	0.510418	0.366348	0.640723	0.307794	0.55012	0.67082	0.688247	#DIV/0!	0	#DIV/0!	105956	#DIV/0!	0.5
Median	357.5	359	43.5	41	146	148.5	20	19	108	107.5	42.5	40	94	99	19.5	20	14.3281	15.3409	4.52174	6.29524	3.18731	3.25245	2.57895	2.4066	5	5	4	4	5	5	3	5	4	4	4	4	0	0	#NUM!	2	376.2	75296	#NUM!	0
Interqu 1	247.25	288.25	38	37	127	113.75	18.75	17	91.5	96	35.75	36.25	84	83.75	18	17.75	10.362	11.7665	3.458	3.765	2.51316	2.6475	2.14286	1.87267	5	4	4	4	5	4	3	4	4	4	4	4	0	0	#NUM!	2	376.2	37835	#NUM!	0
Interqu 3	402	400.75	47.75	45.25	154	190	23.25	22	115	115.25	46.5	43	107	107	21.25	23.25	17.123	18.2143	5.3	7.96981	3.66667	3.86944	3.70588	3.10125	5	5	4	5	5	5	3	5	4	4.25	4	5	0.25	1	#NUM!	2	376.2	112757	#NUM!	0.25

## Sheet: Tripashic 2nd read
Patient	Subjective contrast enhancement ARTERIAL	Subjective contrast enhancement ARTERIAL	Noise image quality ARTERIAL	Noise image quality ARTERIAL	Subjective suitability endoleak ARTERIAL	Subjective suitability endoleak ARTERIAL	Subjective contrast enhancement DELAYED	Subjective contrast enhancement DELAYED	Noise image quality DELAYED	Noise image quality DELAYED	Subjective suitability endoleak DELAYED	Subjective suitability endoleak DELAYED	Number of endoleaks	Number of endoleaks	Type of endoleak	Type of endoleak	Vertebral level endoleak	Vertebral level endoleak	Diagnostic Phase	Diagnostic phase (arterial = 0; delayed = 1)
	5	5	3	5	4	5	3	4	3	4	3	4	0	0
	5	5	3	4	4	5	3	4	2	4	2	4	2	2	2a	2	SP F152.4, 216.9	F154,F217	Arterial	0,1
	5	5	4	4	5	4	3	4	3	3	3	3	0	1		2		F896		1
	5	5	4	4	5	4	4	4	3	4	4	4	0	0
	5	5	4	5	5	4	3	4	3	4	3	4	3	2	2a	2	SF F291.0, 324.0, 343.5	F291,334	Arterial, Delayed	0
	5	5	4	4	5	4	3	4	3	4	3	4	0	0
	5	5	4	4	5	4	3	5	4	4	4	4	1	1	2a	2	SP F411	F409	Arterial	0
	5	5	4	4	5	4	4	4	3	4	4	4	1	1	2a	2	SP F322.1	F313	Delayed	0,1
	4	5	4	3	4	5	3	4	3	3	3	4	1	1	2a	2	SP F 319.5	F319	Arterial	0
	4	5	4	5	4	4	3	5	3	4	3	4	0	0
	4	5	4	4	4	4	3	5	3	4	3	4	0	0
	5	5	4	5	5	4	4	4	3	4	4	4	0	0
	5	5	4	4	5	4	4	3	3	4	4	4	0	0
	4	5	3	3	4	4	3	3	3	3	3	3	0	0
	5	4	4	4	5	4	3	4	4	3	4	3	0	0
	5	5	4	3	4	4	3	4	4	3	4	3	0	0
	5	5	4	4	5	4	3	4	4	4	4	4	0	0
	5	5	4	4	5	5	3	4	4	4	4	4	0	0
	5	5	4	5	5	5	3	5	4	4	4	4	0	0
	5	5	4	4	5	5	3	5	4	4	4	5	1	1	2a	2	376.2	374	Arterial, Delayed	0,1
Mean	4.8	4.95	3.85	4.1	4.65	4.3	3.2	4.15	3.3	3.75	3.5	3.85	0.45	0.45	#DIV/0!	2	376.2	374	#DIV/0!	0.25
SD	0.410391	0.223607	0.366348	0.640723	0.48936	0.470162	0.410391	0.587143	0.571241	0.444262	0.606977	0.48936	0.825578	0.686333	#DIV/0!	0	#DIV/0!	#DIV/0!	#DIV/0!	0.5
Median	5	5	4	4	5	4	3	4	3	4	4	4	0	0	#NUM!	2	376.2	374	#NUM!	0
Interqu 1	5	5	4	4	4	4	3	4	3	3.75	3	4	0	0	#NUM!	2	376.2	374	#NUM!	0
Interqu 3	5	5	4	4.25	5	5	3	4.25	4	4	4	4	1	1	#NUM!	2	376.2	374	#NUM!	0.25

## Sheet: DynCTA 1st read
Patient	HUal (aortic lumen)	HUal (aortic lumen)	HUas (aneurism sac)	HUas (aneurism sac)	HUel (endoleak)	HUel (endoleak)	INas (Image noise aortic sac)	INas (Image noise aortic sac)	CNRal = HUal - HUas/INas	CNRal = HUal - HUas/INas	CNRel = HUel - HUas/INas	CNRel = HUel - HUas/INas	Ratio of HU between endoleak and sac ARTERIAL	Ratio of HU between endoleak and sac ARTERIAL	Subjective contrast image quality	Subjective contrast image quality	Subjective noise image quality	Subjective noise image quality	Subjective suitability endoleak	Subjective suitability endoleak	Number of endoleaks	Number of endoleaks	Type of endoleak	Type of endoleak	Vertebral level endoleak	Vertebral level endoleak	Diagnostic Dynamic Phase (seconds)	Diagnostic Dynamic Phase (seconds)	Peak enhancement aortic lumen (seconds)	Peak enhancement aortic lumen (seconds)	Peak enhancement endoleak (seconds)	Peak enhancement endoleak (seconds)	Time difference between peaks (seconds)	Time difference between peaks (seconds)	Diagnostic confidence	Diagnostic confidence	Time diagnosis (seconds)	Time spent before diagnosis in seconds
Patient 1	589.2	574	39.7	30			32.3	27.3	17.0124	19.9267					5	5	4	4	4	5	0	0							16	20					2	1	497	200
Patient 2	803.7	780	44.1	75	199.9	171	37.4	24	20.3102	29.375	4.16578	4	4.53288	2.28	5	5	3	3	4	4	2	2	2a	2	SP F153, SP F215	F208,F159	28	28.5	20	20.5	28	28.5	8	8	5	5	550	75
Patient 3	674.8	697.1	70.5	60.1	102.3	163.4	30	17.8	20.1433	35.7865	1.06	5.80337	1.45106	2.7188	5	4	4	3	4	4	2	2	2a	2	SP H943, 888	H894,H949	36	40.6	24	24.6	44 (36)	40.6	20 (12)	16	4	5	405	180
Patient 4	696	710.4	55.6	53.6			16.2	15.9	39.5309	41.3082					5	4	4	4	4	4	0	0							24	24.7					1	1	585	153
Patient 5	395.4	396.2	47.8	52.2	163	197	44.7	43	7.77629	8	2.57718	3.36744	3.41004	3.77395	4	5	3	3	3	4	2	2	2a	2	SP F288.5, SP F 295.5	F287,F317	36	36.7	28	28.5	36	36.7	8	8.2	4	3	695	125
Patient 6	497.3	532.3	34.9	42.3			28.8	21.9	16.0556	22.3744					4	5	3	4	3	4	0	0							20	20.5					2	1	395	144
Patient 7	793.8	920.4	54.3	47.7	117.9		24.1	19.4	30.6846	44.9845	2.639		2.17127		5	5	4	5	4	5	1	1	2a	2	SP F405.5	F404	36	36	28	28.5	36	36	8	7.5	4	4	430	157
Patient 8	666.6	659.4	40.7	53.5	170	197.2	33.8	25.7	18.5178	23.5759	3.82544	5.59144	4.1769	3.68598	4	4	4	4	4	4	2	1	2a	2	SP F 308, SP F320	F312	44	59	24	24.5	44	59	20	34.5	4	5	463	193
Patient 9	319.9	347	41.8	49.6	105	170	30.1	25	9.2392	11.896	2.09967	4.816	2.51196	3.42742	4	5	4	4	4	4	1	1	2a	2	SP F 314	F315	36	40	24	28	40	40	16	12	5	5	380	104
Patient 10	882.2	886.7	66.2	63.2			28.4	14.5	28.7324	56.7931					5	5	4	5	4	5	0	0							32	32.7					1	2	452	186
Patient 11	668.2	713.6	28	31.5			18.8	13.8	34.0532	49.4275					5	5	4	4	4	4	0	0							24	24.7					1	1	397	70
Patient 12	503.4	543.5	37.3	22.1			49.6	68.7	9.39718	7.58952					3	4	3	2	3	3	0	0							20	20.6					2	2	252	82
Patient 13	699.8	703.9	59.2	47.7			34.7	13.7	18.4611	47.8978					4	5	4	4	4	4	0	0							28	28.9					2	1	271	129
Patient 14	375.4	357.9	47.2	49.4			42.5	23.2	7.72235	13.2974					3	4	3	3	3	3	0	0							20	20.9					2	1	225	98
Patient 15	619.2	649	34.7	31.3			31	29	18.8548	21.3					4	5	3	4	4	4	0	0							24	24.6					2	1	243	197
Patient 16	669	701	57.9	45.4			40.1	34.7	15.2394	18.8934					5	5	4	3	4	4	0	0							28	28.7					2	1	304	79
Patient 17	887.5	919	51.4	49.6			26.8	21.8	31.1978	39.8807					5	5	4	4	4	4	0	0							28	28.9					2	2	332	140
Patient 18	726.4	731	43.6	54			22.4	15.5	30.4821	43.6774					5	5	4	5	4	5	0	0							24	24					2	1	319	133
Patient 19	340.4	523	41.8	41.5	311.7	375.6	29.6	23.5	10.0878	20.48	9.11824	14.21	7.45694	9.0506	5	5	4	5	4	5	1	1	2a	2	377	374	32	36	24	24.5	32	36	8	11.5	5	5	303	285
Patient 20	Image quality has to be applied to the phase with maximum aortic enhancement in absence of endoleak
Mean	621.484	649.758	47.1947	47.3526	167.114	212.367	31.6474	25.1789	20.1841	29.2876	3.64076	6.29804	3.67301	4.15613	4.47368	4.73684	3.68421	3.84211	3.78947	4.15789	0.578947	0.526316	#DIV/0!	2	377	374	35.4286	39.5429	24.2105	25.1737	36	39.5429	11.3333	13.9571	2.73684	2.47368	394.632	143.684
SD	174.115	171.451	11.1926	12.5796	73.5825	81.259	8.58742	12.899	9.6717	15.2033	2.6294	3.9852	1.9967	2.46738	0.696692	0.452414	0.477567	0.83421	0.418854	0.60214	0.837708	0.772328	#DIV/0!	0	#DIV/0!	#DIV/0!	4.85994	9.44314	3.88128	3.65146	5.65685	9.44314	5.31664	9.54269	1.408	1.74383	125.67	54.9141
Median	668.2	697.1	44.1	49.4	163	184	30.1	23.2	18.5178	23.5759	2.639	5.20372	3.41004	3.5567	5	5	4	4	4	4	0	0	#NUM!	2	377	374	36	36.7	24	24.6	36	36.7	8	11.5	2	2	395	140
Interqu 1	500.35	537.9	40.2	41.9	111.45	170.25	27.6	16.85	12.6636	19.4101	2.33842	4.204	2.34162	2.89596	4	4.5	3	3	4	4	0	0	#NUM!	2	377	374	34	36	22	22.45	33	36	8	8.1	2	1	303.5	101
Interqu 3	713.1	722.3	54.95	53.55	184.95	197.15	36.05	26.5	29.6073	42.4928	3.99561	5.75039	4.35489	3.75196	5	5	4	4	4	4.5	1	1	#NUM!	2	377	374	36	40.3	28	28.5	39	40.3	14	14	4	4.5	457.5	183

## Sheet: DynCTA 2nd read
Patient	Subjective contrast image quality	Subjective contrast image quality	Subjective noise image quality	Subjective noise image quality	Subjective suitability endoleak	Subjective suitability endoleak	Number of endoleaks	Number of endoleaks	Type of endoleak	Type of endoleak	Vertebral level endoleak	Vertebral level endoleak	Diagnostic Dynamic Phase (seconds)	Peak enhancement aortic lumen (seconds)	Peak enhancement endoleak (seconds)	Time difference between peaks (seconds)	Diagnostic confidence	Diagnostic confidence	Time diagnosis (minutes)	Time diagnosis (seconds)	Time spent before diagnosis in seconds
Patient 1	5	5	4	4	4	5	0	0						16			2	1	05:17:00	317	220
Patient 2	5	5	4	3	4	4	2	2	2a	2	SP F153, 216	F208,F159	28, 32	20	28, 32	8, 12	5	5	04:32:00	272	85
Patient 3	5	4	4	3	4	4	2	2	2a	2	Sp F 944, 889	H894,H949	40, 44	24	36,44	12, 20	5	5	04:48:00	288	182
Patient 4	5	4	4	4	4	4	0	0						24			2	1	05:15:00	315	175
Patient 5	4	5	3	3	3	4	1	2	2a	2	SP F 321.5	F287,F317	32	28	36	8	4	4	05:37:00	337	146
Patient 6	4	5	4	4	4	4	0	0						20			1	1	06:01:00	361	168
Patient 7	5	5	4	5	4	5	1	1	2a	2	SP F 405.5	F404	36	28	36	4	4	4	05:50:00	350	178
Patient 8	5	4	4	4	4	4	1	1	2a	2	SP F318	F312	44	24	44	20	5	5	05:12:00	312	195
Patient 9	5	5	4	4	4	4	1	1	2a	2	SP F313	F315	36	24	40	16	5	5	04:03:00	243	105
Patient 10	5	5	4	5	4	5	0	0						32			1	2	03:42:00	222	186
Patient 11	5	5	4	4	4	4	0	0						24			1	1	03:27:00	207	98
Patient 12	4	4	3	2	3	3	0	0						20			2	2	02:56:00	176	102
Patient 13	5	5	3	4	4	4		0						28			1	1	03:42:00	222	129
Patient 14	4	4	3	3	3	3	0	0						20			2	1	04:18:00	258	104
Patient 15	5	5	4	4	4	4	0	0						24			1	1	04:01:00	241	197
Patient 16	5	5	4	3	4	4	0	0						28			1	1	06:50:00	350	79
Patient 17	5	5	4	4	4	4	0	0						28			1	2	03:46:00	226	145
Patient 18	5	5	4	5	4	5	0	0						24			1	1	02:29:00	249	133
Patient 19	5	5	4	5	4	5	1	1	2a	2	377	374	32	24	32	8	5	5	05:03:00	303	285
Patient 20
Mean	4.78947	4.73684	3.78947	3.84211	3.84211	4.15789	0.5	0.526316	#DIV/0!	2	377	374	36	24.2105	37.6	11.2	2.57895	2.52632	0.190387	276.263	153.263
SD	0.418854	0.452414	0.418854	0.83421	0.374634	0.60214	0.707107	0.772328	#DIV/0!	0	#DIV/0!	#DIV/0!	4.89898	3.88128	4.5607	6.57267	1.74215	1.7754	0.0467457	54.6421	52.9128
Median	5	5	4	4	4	4	0	0	#NUM!	2	377	374	36	24	36	8	2	2	0.188889	272	146
Interqu 1	5	4.5	4	3	4	4	0	0	#NUM!	2	377	374	32	22	36	8	1	1	0.155556	233.5	104.5
Interqu 3	5	5	4	4	4	4.5	1	1	#NUM!	2	377	374	36	28	40	16	4.5	4.5	0.219444	316	184

## Sheet: DynCTP 2nd read
Patient	Subjective image quality	Subjective image quality	Number of suspected endoleaks	Number of suspected endoleaks	Number of endoleaks TAC	Number of endoleaks TAC	Type of endoleak	Type of endoleak	SP suspected endoleak	SP suspected endoleak	SP true endoleak	SP true endoleak	Myocardial Blood Flow true endoleak (ml/100 ml/min)	Myocardial Blood Flow false endoleak (ml/100 ml/min)	Time to peak endoleak (seconds)	Time to peak aorta (seconds)	Time to peak difference (seconds)	Diagnostic confidence	Diagnostic confidence	Time for diagnosis (minutes)	Time for diagnosis (seconds)	Time for diagnosis (seconds)
Patient 1	5	5	0	0	0	0										16.08		1	1	(2:57) 3:54	234	320
Patient 2	5	5	0	2	3	2	2a	2			151, 210, 231	F152,F211	280.6, 257.09, 309.61		24.48, 32.82, 24.93	20.08		5	5	(3:27) 5:23	323	316
Patient 3	5	5	0	2	2	2	2a	2			942, 888	F889,F938	175.34, 108.96		36.59, 24.89	24.13		5	5	(3:25) 5:20	320	212
Patient 4	5	5	0	0	0	0										24.25		1	1	(2:59) 3:48	228	220
Patient 5	3	4	0	3	3	3	2a	2			286.5, 326.5, 342.5	F343,F323,F286	213.21, 193.83, 177.86		36.53, 32.73, 40.85	28.3		4	5	(2:27) 6:50	410	370
Patient 6	5	5	1	0	0	0			635.5					161.1		19.99		1	1	(3:19) 5:03	303	300
Patient 7	5	5	1	1	1	1	2a	2	736.5		635.5	F404	158.68	162.51	25.07	19.99		5	5	(2:41) 5:21	321	235
Patient 8	4	5	0	1	1	1	2a	2	313		313	F310	204.48		40.45	24.17		5	5	(2:50) 3:54	234	235
Patient 9	4	5	0	1	2	1	2a	2			315	F314	209.07		36.51	23.99		5	5	(2:22) 3:55	235	140
Patient 10	5	5	0	0	0	0										32.05		1	1	(3:27) 4:15	255	174
Patient 11	5	5	0	0	0	0										24.08		1	1	(2:56) 3:34	214	230
Patient 12	4	4	1	2	0	0			455.5	F422,F439				197.84		20.19		1	1	(2:26) 4:00	240	156
Patient 13	5	4	0	0	0	0										28.26		1	1	(3:08) 3:41	221	140
Patient 14	3	4	0	2	0	0				F379,F388						20.28		1	1	(2:50) 4:07	247	312
Patient 15	5	4	0	0	0	0										24.2		1	1	(3:18) 4:27	267	220
Patient 16	4	5	0	1	0	0				F263						28.08		1	1	(3:27) 3:59	239	145
Patient 17	4	5	1	0	0	0			628							24.27		2	1	(3:12) 4:36	276	197
Patient 18	5	5	0	0	0	0										24.1		1	1	(3:20) 4:00	240	221
Patient 19	4	5	0	1	1	1	2a	2			379	374	179.31		32.59	23.99	8.65	5	5	(3:05) 4:07	247	220
Patient 20
Mean	4.5	4.73684											187.885	173.817	33.655	23.7095		1,5	1,5		266	229.632
SD	0.696692	0.452414											23.4568	173.817	6.56149	3.76628					49.1607	66.9155
Median	5	5											191.895	162.51	34.55	24.1					247	220
Interqu 1	4	4.5											174.153	161.805	30.71	20.235					234.5	185.5
Interqu 3	5	5											205.627	180.175	37.495	24.26					289.5	267.5

## Sheet: DynCTP 1st read
Patient	Subjective image quality	Subjective image quality	Number of suspected endoleaks	Number of suspected endoleaks	Number of endoleaks TAC	Number of endoleaks TAC	Type of endoleak	Type of endoleak	SP suspected endoleak	SP suspected endoleak	SP true endoleak	SP true endoleak	Myocardial Blood Flow true endoleak (ml/100 ml/min)	Myocardial Blood Flow true endoleak (ml/100 ml/min)	MBF aneurysm sac (ml/100ml/min)	MBF aneurysm sac (ml/100ml/min)	Ratio of MBF between endoleak and sac	Ratio of MBF between endoleak and sac	Myocardial Blood Flow false endoleak (ml/100 ml/min)	Myocardial Blood Flow false endoleak (ml/100 ml/min)	Time to peak endoleak (seconds)	Time to peak endoleak (seconds)	Time to peak aorta (seconds)	Time to peak aorta (seconds)	Time to peak difference (seconds)	Time to peak difference (seconds)	Diagnostic confidence	Diagnostic confidence	Time for diagnosis (minutes)	Time for diagnosis (seconds)	Time for diagnosis (seconds)
Patient 1	5	5	0	0	0	0									18.01	9							16.22	20.5			1	1	(2:51) 3:12	192	197
Patient 2	4	5		2	3	2	2a	2		F149,F208	151, 208, 226	F149,F208	258.11	267	12.23	13.47	21.1047	19.8218			28.45, 32.82, 24.90	28.82	20.05	20.59		8.23	5	5	(2:50) 4:14	254	227
Patient 3	5	5		2	2	2	2a	2		F943,F899	945, 888	F943,F899	157	146.3	12.91	15.45	12.1611	9.46926			36.59, 36.84	36.6,45	24.16	24.47			5	5	(3:05) 4:15	255	420
Patient 4	5	5	0	0		0									6.38	7.44							24.19	28.7			1	1	(3:13) 4:02	242	256
Patient 5	4	4		2	3	2	2a	2		F288,F323	285.5, 321.5, 342.5	F288,F323	212.18	178	10.8	9.87	19.6463	18.0344			36.53, 32.73, 36.85	36.7	28.3	28.56		8.14	5	5	(2:30) 4:29	269	300
Patient 6	4	5	2	0	0	0			741.5, 638.5						13.24	11.32			95.31				19.99	20.73			1	1	(2:52) 4:36	276	240
Patient 7	5	5		3	1	3	2a	2		F378,F398,F405	402.5	F378,F398,F405	110.26	115	11.01	11.49	10.0145	10.0087			36.48	36.48	28.11	28.39	8.37	8.09	5	5	(3:02) 4:29	269	356
Patient 8	5	4		1	1	1	2a	2		F310	312	F310	216.45	211	15.23	9.28	14.2121	22.7371			40.45	40.45	24.17	24.51	16.28	15.94	5	4	(3:30) 4:33	273	320
Patient 9	4	5	1	1	1	1	2a	2	323	F313	314	F313	163.99	109	10.78	10.28	15.2124	10.6031	70.63		40.51	36.51	23.99	28.47	16.52	8.04	5	5	(3:25) 5:14	314	600
Patient 10	5	5	1	0	0	0			198						4.53	5.55			187.05				32.05	32.73			1	1	(4:02) 5:55	355	200
Patient 11	5	5	0	0	0	0									7.93	8.23							24.08	24.62			1	1	(3:44) 4:29	269	192
Patient 12	4	4	2	0		0			425.5, 456.5						11.41	6.59			310.92				20.25	20.59			1	1	(2:54) 4:22	262	152
Patient 13	4	5	1	1	0	0			356.5	F389					5.39	4.68			194.1	149			28.28	28.73			1	1	(3:07) 4:06	246	287
Patient 14	4	4	2	1	0	0			380.5, 419.5	F414					12.42	11.57			139.54	144			20.39	20.7			1	2	(3:05) 4:30	270	600
Patient 15	5	4	0	1	0	0				F308					11.35	10.9				76			24.26	24.67			1	1	(3:26) 3:45	225	300
Patient 16	5	4	0	0	0	0									12.73	24.29							28.11	28.8			1	1	(2:39) 3:01	181	172
Patient 17	5	5	0	1	0	0				F604					5.9	3.6				155.5			35.49	28.9			1	1	(3:07) 3:26	206	250
Patient 18	5	5	0	0	0										14.72	12.62							24.33	22			1	1	(3:42) 3:59	239	360
Patient 19	4	5	0	1	1	1	2a	2			379	374	179.31	250	16.36	8.28	10.9603	30.1932			32.59	32.59	23.99	24.56	8.65	8.03	5	5	(3:05) 4:07	247	220
Patient 20
Mean	4.57895	4.68421	0.642857	0.842105	0.705882	0.666667	#DIV/0!	2	292.5	#DIV/0!	351.875	374	185.329	182.329	11.2279	10.2058	14.7588	17.2668	166.258	131.125	37.5075	35.2583	24.7584	25.3274	12.455	9.41167	2.47368	2.47368	#DIV/0!	254.947	297.316
SD	0.507257	0.477567	0.841897	0.898342	1.0467	0.970143	#DIV/0!	0	83.5359	#DIV/0!	45.91	#DIV/0!	48.1595	62.9785	3.75865	4.55946	4.24945	7.76767	86.0544	37.0504	3.78201	4.01654	4.57084	3.77869	4.55778	3.19906	1.98238	1.89644	#DIV/0!	39.7387	127.343
Median	5	5	0	1	0	0	#NUM!	2	323	#NUM!	346.5	374	179.31	178	11.41	9.87	14.2121	18.0344	163.295	146.5	38.465	36.495	24.17	24.62	12.465	8.115	1	1	#NUM!	255	256
Interqu 1	4	4	0	0	0	0	#NUM!	2	260.5	#NUM!	313.5	374	160.495	130.65	9.355	7.835	11.5607	10.3059	106.368	127	35.5075	33.5625	22.19	21.365	8.58	8.0525	1	1	#NUM!	240.5	210
Interqu 3	5	5	1	1	1	1	#NUM!	2	339.75	#NUM!	384.875	374	214.315	230.5	13.075	11.53	17.4294	21.2794	192.338	150.625	40.465	36.6525	28.11	28.63	16.34	8.2075	5	5	#NUM!	269.5	338

## Sheet: K Cohen DYN
Patient	Number of endoleaks DYN FIRST READ	Number of endoleaks DYN SECOND READ	Number of endoleaks DYN FIRST READ	Number of endoleaks DYN SECOND READ	Reference Standard
Patient 1	0	0	0	0	0
Patient 2	2	2	2	2	2
Patient 3	2	2	2	2	1
Patient 4	0	0	0	0	0
Patient 5	2	2	2	2	2
Patient 6	0	0	0	0	0
Patient 7	1	1	1	1	1
Patient 8	1	1	1	1	1
Patient 9	1	1	1	1	1
Patient 10	0	0	0	0	0
Patient 11	0	0	0	0	0
Patient 12	0	0	0	0	0
Patient 13	0	0	0	0	0
Patient 14	0	0	0	0	0
Patient 15	0	0	0	0	0
Patient 16	0	0	0	0	0
Patient 17	0	0	0	0	0
Patient 18	0	0	0	0	0
Patient 19	1	1	1	1	1
n. endoleaks	10	10	10	10	9
	Discrepancy Dyn
	2690462	1 endoleak more detected by 2 techniques according to the reference standard
	7099380	1 false positive 1 reader

## Sheet: K Cohen CTP FP
Patient	Number of endoleaks CTP FIRST READ	Number of endoleaks CTP SECOND READ	Number of endoleaks CTO FIRST READ	Number of endoleaks CTP SECOND READ	Reference standard
Patient 1	0	0	0	0	0
Patient 2	2	2	2	2	2
Patient 3	2	2	2	2	1
Patient 4	0	0	0	0	0
Patient 5	3	3	2	3	2
Patient 6	0	0	0	0	0
Patient 7	1	1	1	1	1
Patient 8	1	1	1	1	1
Patient 9	1	1	1	1	1
Patient 10	0	0	0	0	0
Patient 11	0	0	0	0	0
Patient 12	0	0	0	0	0
Patient 13	0	0	0	0	0
Patient 14	0	0	0	0	0
Patient 15	0	0	0	0	0
Patient 16	0	0	0	0	0
Patient 17	0	0	0	0	0
Patient 18	0	0	0	0	0
Patient 19	1	1	1	1	1
n. endoleaks	11	11	10	11	9
	Dyscrepancy CTP
	776208	1 more endoleak detected in the 2 reads by one reader
	2676134	1 more endoleak detected by the 2 readers compared to dyn and triphasic
	2612096	2 false positives in one read by one reader
	5592005	1 false positive in one read by one reader

## Sheet: K Cohen CTP no FP
Patient	Number of endoleaks CTP FRANCESCO FIRST READ	Number of endoleaks CTP FRANCESCO SECOND READ	Number of endoleaks CTO MARCO FIRST READ	Number of endoleaks CTP SECOND READ	Reference standard
Patient 1	0	0	0	0	0
Patient 2	2	2	2	2	2
Patient 3	2	2	2	2	1
Patient 4	0	0	0	0	0
Patient 5	2	2	2	2	2
Patient 6	0	0	0	0	0
Patient 7	1	1	1	1	1
Patient 8	1	1	1	1	1
Patient 9	1	1	1	1	1
Patient 10	0	0	0	0	0
Patient 11	0	0	0	0	0
Patient 12	0	0	0	0	0
Patient 13	0	0	0	0	0
Patient 14	0	0	0	0	0
Patient 15	0	0	0	0	0
Patient 16	0	0	0	0	0
Patient 17	0	0	0	0	0
Patient 18	0	0	0	0	0
Patient 19	1	1	1	1	1
Patient 20
n. endoleaks	10	10	10	10	9

## Sheet: Diagnostic confidence CTP
Patient +	Diagnostic confidence CTP FIRST READ	Diagnostic confidence CTP SECOND READ	Diagnostic confidence CTP FIRST READ	Diagnostic confidence CTP SECOND READ
	5	5	5	5
	5	5	5	5
	5	4	5	5
	5	5	5	5
	5	5	4	5
	5	5	5	5
	5	5	5	5
Patient -	Diagnostic confidence FRANCESCO CTP FIRST READ	Diagnostic confidence CTP SECOND READ	Diagnostic confidence CTP FIRST READ	Diagnostic confidence CTP SECOND READ
2684123	1	1	1	1
1667720	1	1	1	1
1024524	1	1	1	1
1413098	1	1	1	1
5762409	1	1	1	1
1083668	1	1	1	1
1631035	1	1	1	1
1959266	1	1	2	1
844992	1	1	1	1
1144068	1	1	1	1
1944866	1	2	1	1
5797436	1	1	1	1

[truncated: 4 more sheets: Diagnostic confidence DYN, Confidence CTP vs DYN Negative, Confidence CTP vs DYN positives, Dyscrepancies reference standar]
